# Supplementary material for: Changes in Blood Potassium after Reperfusion during Living-Donor Liver Transplantation: An Exploratory Study
Source: Diagnostics (Basel). 2021 Nov 30;11(12):2248. doi: 10.3390/diagnostics11122248 (PMC8700509; doi:10.3390/diagnostics11122248)
Supplement: Supplementary file 1 [file diagnostics-11-02248-s001.zip]

Archive with 1 entries (1 files):
- diagnostics-1476297-supplementary.pdf
